# Supplementary material for: Genome-Wide Investigation of SBT Family Genes in Pineapple and Functional Analysis of AcoSBT1.12 in Floral Transition
Source: Front Genet. 2021 Sep 7;12:730821. doi: 10.3389/fgene.2021.730821 (PMC8452990; doi:10.3389/fgene.2021.730821)
Supplement: Supplementary Table 1 — Detailed information of pineapple SBTs, including sequenced ID, chromosome locations, isoelectric point (pI), molecular weight (KD), protein length and function domains. [file Table_1.XLSX]

## Sheet: Sheet1
Supplementary Table S1. Detailed information of pineapple SBTs, including sequenced ID, chromosome locations, isoelectric point (pI), molecular weight (KD), protein length and function domains.
Group	Name	Gene Locus	Chromosome Location	PI	MW (KD）	Protein Length （aa）	Additional Domain
							PA domain	Peptidase inhibitor I9
Group I	AcoSBT1.1	Aco000448.1	LG12	8.62	135.11	1248	√	√
	AcoSBT1.2	Aco000451.1	LG12	7.42	189.8	1727	√	√
	AcoSBT1.3	Aco000453.1	LG12	8.51	56.67	1651	√
	AcoSBT1.4	Aco003976.1	LG15	9.75	78.86	780	√	√
	AcoSBT1.5	Aco004521.1	LG05	5.79	81.16	770	√	√
	AcoSBT1.6	Aco004901.1	LG07	6.76	81.46	809	√	√
	AcoSBT1.7	Aco005467.1	LG11	5.72	82.68	792	√	√
	AcoSBT1.8	Aco005469.1	LG11	5.73	81.07	772	√	√
	AcoSBT1.9	Aco007877.1	LG21	5.73	81.07	770	√	√
	AcoSBT1.10	Aco011186.1	LG01	7.54	131.26	1268		√
	AcoSBT1.11	Aco012021.1	LG03	5.29	78.47	771	√	√
	AcoSBT1.12	Aco012022.1	LG03	8.14	83.42	798	√
	AcoSBT1.13	Aco012156.1	LG02	8.45	81.81	814	√	√
	AcoSBT1.14	Aco013912.1	LG08	7.05	79.57	772	√	√
	AcoSBT1.15	Aco015744.1	LG09	9.77	24.41	232
	AcoSBT1.16	Aco015745.1	LG09	6.79	56.52	546
	AcoSBT1.17	Aco015747.1	LG09	5.97	24.07	1761	√	√
	AcoSBT1.18	Aco015754.1	LG09	5.6	78.42	757	√	√
	AcoSBT1.19	Aco017034.1	LG08	6.91	73.4	712	√	√
	AcoSBT1.20	Aco018218.1	LG01	7.99	79.63	767		√
	AcoSBT1.21	Aco018854.1	LG08	6.65	191.35	1792	√	√
	AcoSBT1.22	Aco019115.1	LG06	5.33	73.24	723	√
	AcoSBT1.23	Aco020408.1	LG07	5.42	86.6	822		√
	AcoSBT1.24	Aco021050.1	LG06	8.77	81.51	807	√	√
	AcoSBT1.25	Aco021528.1	Scaffold_153	9.23	70.8	688	√
	AcoSBT1.26	Aco022840.1	LG03	5.99	79.49	775	√	√
	AcoSBT1.27	Aco022849.1	LG03	8.3	77.44	736	√	√
	AcoSBT1.28	Aco023115.1	LG22	9.56	75.36	721	√	√
	AcoSBT1.29	Aco025807.1	Scaffold_1047	5.91	181.84	1707	√	√
	AcoSBT1.30	Aco025812.1	Scaffold_1047	6.78	83.51	786	√	√
Group II	AcoSBT2.1	Aco002229.1	LG04	8.53	90	854		√
	AcoSBT2.2	Aco005051.1	LG07	6.69	88.82	853		√
	AcoSBT2.3	Aco010443.1	LG03	8.54	99.33	943		√
	AcoSBT2.4	Aco011447.1	LG06	6.77	90.68	863		√
	AcoSBT2.5	Aco011650.1	LG08	5.93	297.46	2759		√
	AcoSBT2.6	Aco028210.1	LG04	6.68	75.71	726
Group III	AcoSBT3.1	Aco004278.1	LG15	6.49	81.37	775		√
	AcoSBT3.2	Aco007533.1	LG08	6.12	78.72	754		√
	AcoSBT3.3	Aco010509.1	LG07	6	77.17	725		√
	AcoSBT3.4	Aco013131.1	LG25	8.14	136.25	1283		√
	AcoSBT3.5	Aco014021.1	LG03	5.61	79.49	755		√
	AcoSBT3.6	Aco015150.1	LG24	9.42	56.42	526	√
Group IV	AcoSBT4.1	Aco019820.1	LG07	6.09	66	639
Group V	AcoSBT5.1	Aco000861.1	LG02	8.13	80.88	766	√	√
	AcoSBT5.2	Aco005604.1	LG11	9.28	71.218	680	√
	AcoSBT5.3	Aco015016.1	LG04	6.42	82.81	788		√
	AcoSBT5.4	Aco015700.1	LG19	7.57	83.18	789	√	√
	AcoSBT5.5	Aco017069.1	LG14	8.48	76.231	728	√
	AcoSBT5.6	Aco018314.1	LG16	6.51	82.83	788		√
	AcoSBT5.7	Aco022157.1	LG08	5.42	83.65	804	√	√
	AcoSBT5.8	Aco023142.1	LG19	9.25	121.85	1153	√	√
	AcoSBT5.9	Aco031678.1	Scaffold_1898	7.02	23.66	228
Group VI	AcoSBT6.1	Aco000336.1	LG12	6.8	116.72	1153
	AcoSBT6.2	Aco012032.1	LG03	5.96	152.48	1377

## Sheet: Sheet2
Supplementary Table 1. Detailed information of pineapple SBTs, including sequenced ID, chromosome locations, isoelectric point (pI), molecular weight (KD), protein length and function domains.
Group	Name	Gene Locus	Chromosome Location	PI	MW (KD）	Protein Length （aa）	Additional Domain
							PA domain	Peptidase inhibitor I9	F	R
Group I	AcoSBT1.1	Aco000448.1	LG12	8.62	135.11	1248	√	√
	AcoSBT1.2	Aco000451.1	LG12	7.42	189.8	1727	√	√
	AcoSBT1.3	Aco000453.1	LG12	8.51	56.67	1651	√
	AcoSBT1.4	Aco003976.1	LG15	9.75	78.86	780	√	√	ACGCGATCAGACAGTACG	ATCAGGTCGGGCTTCAGAAT
	AcoSBT1.5	Aco004521.1	LG05	5.79	81.16	770	√	√
	AcoSBT1.6	Aco004901.1	LG07	6.76	81.46	809	√	√	GCCTACTCCGCCTACTCT	ATCTGGAGGGACGTGTAGTT
	AcoSBT1.7	Aco005467.1	LG11	5.72	82.68	792	√	√
	AcoSBT1.8	Aco005469.1	LG11	5.73	81.07	772	√	√
	AcoSBT1.9	Aco007877.1	LG21	5.73	81.07	770	√	√
	AcoSBT1.10	Aco011186.1	LG01	7.54	131.26	1268		√
	AcoSBT1.11	Aco012021.1	LG03	5.29	78.47	771	√	√
	AcoSBT1.12	Aco012022.1	LG03	8.14	83.42	798	√		TGGGCTGGATATAGCTTGTG	CATTCGAGAGCTTTTTCGGG
	AcoSBT1.13	Aco012156.1	LG02	8.45	81.81	814	√	√	TAGTAAATCCCCAATCCTCCC	CGCTTACCATCATCTTCGAC
	AcoSBT1.14	Aco013912.1	LG08	7.05	79.57	772	√	√
	AcoSBT1.15	Aco015744.1	LG09	9.77	24.41	232
	AcoSBT1.16	Aco015745.1	LG09	6.79	56.52	546
	AcoSBT1.17	Aco015747.1	LG09	5.97	24.07	1761	√	√
	AcoSBT1.18	Aco015754.1	LG09	5.6	78.42	757	√	√
	AcoSBT1.19	Aco017034.1	LG08	6.91	73.4	712	√	√
	AcoSBT1.20	Aco018218.1	LG01	7.99	79.63	767		√
	AcoSBT1.21	Aco018854.1	LG08	6.65	191.35	1792	√	√
	AcoSBT1.22	Aco019115.1	LG06	5.33	73.24	723	√		CGGTCATGTAGATCCCAACA	CAATTAGCCGTTGATCCGTC
	AcoSBT1.23	Aco020408.1	LG07	5.42	86.6	822		√	GATATCTCTCACCTCGTCGC	GGCGGTGGAATTTATGTACG
	AcoSBT1.24	Aco021050.1	LG06	8.77	81.51	807	√	√	GACCTGAATTACCCGTCCAT	GCAACCGAGACACGATTAAC
	AcoSBT1.25	Aco021528.1	Scaffold_153	9.23	70.8	688	√
	AcoSBT1.26	Aco022840.1	LG03	5.99	79.49	775	√	√
	AcoSBT1.27	Aco022849.1	LG03	8.3	77.44	736	√	√
	AcoSBT1.28	Aco023115.1	LG22	9.56	75.36	721	√	√
	AcoSBT1.29	Aco025807.1	Scaffold_1047	5.91	181.84	1707	√	√
	AcoSBT1.30	Aco025812.1	Scaffold_1047	6.78	83.51	786	√	√
Group II	AcoSBT2.1	Aco002229.1	LG04	8.53	90	854		√
	AcoSBT2.2	Aco005051.1	LG07	6.69	88.82	853		√	GCCACTACACATACACCTGA	GGGGTAGCCATTCGTAGAAA
	AcoSBT2.3	Aco010443.1	LG03	8.54	99.33	943		√
	AcoSBT2.4	Aco011447.1	LG06	6.77	90.68	863		√
	AcoSBT2.5	Aco011650.1	LG08	5.93	297.46	2759		√	TTGATCCAGGAACTCGGAAG	TCTAAGGGTGAGGCGAAATC
	AcoSBT2.6	Aco028210.1	LG04	6.68	75.71	726			AAGGGTGCAGATCATTGGAT	TGGCACAAGATCGATAGTCC
Group III	AcoSBT3.1	Aco004278.1	LG15	6.49	81.37	775		√
	AcoSBT3.2	Aco007533.1	LG08	6.12	78.72	754		√
	AcoSBT3.3	Aco010509.1	LG07	6	77.17	725		√
	AcoSBT3.4	Aco013131.1	LG25	8.14	136.25	1283		√
	AcoSBT3.5	Aco014021.1	LG03	5.61	79.49	755		√
	AcoSBT3.6	Aco015150.1	LG24	9.42	56.42	526	√
Group IV	AcoSBT4.1	Aco019820.1	LG07	6.09	66	639
Group V	AcoSBT5.1	Aco000861.1	LG02	8.13	80.88	766	√	√
	AcoSBT5.2	Aco005604.1	LG11	9.28	71.218	680	√		ACCCGTCAGTGTTTCAGTTA	AGAAACTACAACAGGGCTCC
	AcoSBT5.3	Aco015016.1	LG04	6.42	82.81	788		√
	AcoSBT5.4	Aco015700.1	LG19	7.57	83.18	789	√	√
	AcoSBT5.5	Aco017069.1	LG14	8.48	76.231	728	√
	AcoSBT5.6	Aco018314.1	LG16	6.51	82.83	788		√
	AcoSBT5.7	Aco022157.1	LG08	5.42	83.65	804	√	√
	AcoSBT5.8	Aco023142.1	LG19	9.25	121.85	1153	√	√
	AcoSBT5.9	Aco031678.1	Scaffold_1898	7.02	23.66	228
Group VI	AcoSBT6.1	Aco000336.1	LG12	6.8	116.72	1153
	AcoSBT6.2	Aco012032.1	LG03	5.96	152.48	1377			AAAGGTGAAGAGTCGAGGC	GATCTCCTTCTTCGGCATGA
