# Supplementary material for: Genome-Wide Investigation of SBT Family Genes in Pineapple and Functional Analysis of AcoSBT1.12 in Floral Transition
Source: Front Genet. 2021 Sep 7;12:730821. doi: 10.3389/fgene.2021.730821 (PMC8452990; doi:10.3389/fgene.2021.730821)
Supplement: Supplementary Table 3 — The original data of Ka and Ks value. [file Table_3.XLSX]

## Sheet: Sheet1
Supplementary Table S3. The original data of Ka and Ks value
Gene_1	Gene_2	Ka	Ks	Ka/Ks
AcoSBT1.10	AcoSBT1.9	0.520229	1.44278	0.360575
AcoSBT5.1	AcoSBT5.5	0.360183	1.66189	0.216731
AcoSBT2.1	AcoSBT2.2	0.121542	0.846788	0.143533
AcoSBT1.22	AcoSBT1.4	0.392952	0.775769	0.506533
AcoSBT1.11	AcoSBT1.12	0.385776	1.114	0.346298
AtSBT3.5	AtSBT3.7	0.161148	0.770126	0.209248
AtSBT2.5	AtSBT2.6	0.0659506	0.722612	0.0912669
AtSBT4.5	AtSBT5.4	0.61854	3.30387	0.187217
AtSBT4.5	AtSBT4.12	0.258254	1.10404	0.233917
AtSBT2.2	AtSBT2.3	0.14059	0.728068	0.193101
AtSBT2.1	AcoSBT2.2	0.273691	2.73469	0.100081
AtSBT1.4	AcoSBT1.22	0.332207	3.96665	0.0837498
AtSBT1.4	AcoSBT1.4	0.453229	3.12574	0.144999
AtSBT1.3	AcoSBT1.12	0.644215	NaN	NaN
AtSBT1.7	AcoSBT1.6	0.262682	NaN	NaN
AtSBT1.9	AcoSBT1.6	0.666762	NaN	NaN
AtSBT5.5	AcoSBT5.2	0.438115	NaN	NaN
AcoSBT5.2	LOC_Os01g52750	0.196825	1.23527	0.159337	28
AcoSBT2.1	LOC_Os01g56320	0.170755	1.4708	0.116097
AcoSBT2.2	LOC_Os01g56320	0.153044	1.37265	0.111495
AcoSBT2.6	LOC_Os01g56320	0.137289	1.43079	0.0959531
AcoSBT3.3	LOC_Os01g58240	0.250994	2.06196	0.121726
AcoSBT3.3	LOC_Os01g58270	0.292459	2.24347	0.13036
AcoSBT3.3	LOC_Os01g58280	0.259092	NaN	NaN
AcoSBT3.3	LOC_Os01g58290	0.272034	NaN	NaN
AcoSBT3.2	LOC_Os02g16940	0.310519	NaN	NaN
AcoSBT3.2	LOC_Os02g17080	0.316313	3.25158	0.0972797
AcoSBT3.2	LOC_Os02g17090	0.288176	NaN	NaN
AcoSBT3.2	LOC_Os02g17150	0.300568	NaN	NaN
AcoSBT6.2	LOC_Os02g44520	0.164714	1.20875	0.136268
AcoSBT1.22	LOC_Os02g53860	0.230348	0.794416	0.289959
AcoSBT1.14	LOC_Os03g02750	0.285604	1.46472	0.194989
AcoSBT3.1	LOC_Os03g06290	0.271831	1.26872	0.214256
AcoSBT1.24	LOC_Os03g13930	0.190774	0.983833	0.193909
AcoSBT1.6	LOC_Os03g40830	0.18867	0.522945	0.360784
AcoSBT1.6	LOC_Os03g55350	0.229108	0.78386	0.292282
AcoSBT1.11	LOC_Os04g47160	0.302114	0.892334	0.338566
AcoSBT5.4	LOC_Os06g41880	0.197825	1.31328	0.150634
AcoSBT2.4	LOC_Os06g48650	0.108474	1.36851	0.0792645
AcoSBT1.13	LOC_Os08g35090	0.167502	0.745123	0.224797
AcoSBT1.4	LOC_Os09g26920	0.304383	0.888966	0.342402
AcoSBT5.1	LOC_Os09g30250	0.23267	1.34893	0.172485
AcoSBT5.7	LOC_Os09g30458	0.255216	2.04642	0.124713
AcoSBT1.4	LOC_Os10g25450	0.211419	0.965268	0.219026
AcoSBT1.14	LOC_Os10g38080	0.278444	1.43824	0.1936
AcoSBT1.13	Potri.001G163600	0.311381	NaN	NaN	26
AcoSBT1.22	Potri.001G167300	0.319257	NaN	NaN
AcoSBT2.1	Potri.001G440300	0.205192	1.99229	0.102993
AcoSBT2.2	Potri.001G440300	0.173853	1.70147	0.102178
AcoSBT2.6	Potri.001G440300	0.166149	2.38617	0.0696297
AcoSBT5.4	Potri.001G455800	0.210183	1.80098	0.116705
AcoSBT1.6	Potri.002G120400	0.327648	NaN	NaN
AcoSBT1.22	Potri.003G067000	0.32264	NaN	NaN
AcoSBT1.13	Potri.003G071800	0.26835	NaN	NaN
AcoSBT5.3	Potri.003G189200	0.287643	3.21863	0.0893683
AcoSBT5.6	Potri.003G189200	0.287573	3.6167	0.0795125
AcoSBT1.24	Potri.004G173900	0.280595	NaN	NaN
AcoSBT1.6	Potri.005G145300	0.288416	NaN	NaN
AcoSBT2.4	Potri.006G076200	0.174725	1.68122	0.103927
AcoSBT1.24	Potri.009G133400	0.280503	NaN	NaN
AcoSBT5.4	Potri.011G146300	0.218749	1.78741	0.122383
AcoSBT2.1	Potri.011G155400	0.201256	1.90101	0.105868
AcoSBT2.2	Potri.011G155400	0.176352	1.71293	0.102953
AcoSBT2.6	Potri.011G155400	0.168369	2.30366	0.0730875
AcoSBT5.1	Potri.011G165900	0.306042	NaN	NaN
AcoSBT6.2	Potri.012G142200	0.19111	1.55005	0.123292
AcoSBT1.6	Potri.014G018900	0.311068	NaN	NaN
AcoSBT5.1	Potri.014G171600	0.274401	NaN	NaN
AcoSBT6.2	Potri.015G145300	0.191702	1.55993	0.122891
AcoSBT6.1	Potri.018G081400	0.181137	NaN	NaN
AcoSBT2.4	Potri.018G143400	0.173951	1.65081	0.105373
AcoSBT1.6	Sobic.001G081100	0.235782	0.766193	0.307731	28
AcoSBT1.6	Sobic.001G170700	0.202944	0.558143	0.363607
AcoSBT1.4	Sobic.001G258100	0.208921	1.04184	0.200531
AcoSBT1.14	Sobic.001G320000	0.274905	1.26852	0.216714
AcoSBT1.24	Sobic.001G439800	0.196812	0.911843	0.215839
AcoSBT3.1	Sobic.001G498100	0.279521	1.26352	0.221225
AcoSBT1.28	Sobic.001G507800	0.257171	1.65487	0.155402
AcoSBT1.14	Sobic.001G529700	0.285996	1.37589	0.207863
AcoSBT5.7	Sobic.002G112300	0.274126	1.9433	0.141062
AcoSBT1.11	Sobic.002G161200	0.304899	1.00541	0.303259
AcoSBT1.4	Sobic.002G216000	0.301919	1.03013	0.293087
AcoSBT5.1	Sobic.002G240700	0.224052	1.77277	0.126385
AcoSBT5.3	Sobic.003G132500	0.215851	NaN	NaN
AcoSBT5.6	Sobic.003G132500	0.216972	NaN	NaN
AcoSBT5.2	Sobic.003G283100	0.204601	1.14511	0.178674
AcoSBT2.1	Sobic.003G309400	0.177945	1.45816	0.122034
AcoSBT2.2	Sobic.003G309400	0.158717	1.48092	0.107175
AcoSBT2.6	Sobic.003G309400	0.139228	1.45809	0.0954862
AcoSBT3.3	Sobic.003G323700	0.277303	3.0661	0.0904416
AcoSBT6.2	Sobic.004G290000	0.164092	1.28511	0.127687
AcoSBT1.22	Sobic.004G319000	0.219117	0.823959	0.265931
AcoSBT3.5	Sobic.006G011400	0.280838	NaN	NaN
AcoSBT1.9	Sobic.006G082000	0.302069	1.09593	0.275629
AcoSBT1.11	Sobic.006G176300	0.295471	0.947942	0.311697
AcoSBT1.13	Sobic.007G147200	0.15629	0.727483	0.214836
AcoSBT6.1	Sobic.010G051200	0.187049	1.28795	0.14523
AcoSBT5.4	Sobic.010G196200	0.208802	1.51529	0.137797
AcoSBT2.4	Sobic.010G250400	0.11748	1.41293	0.0831465
