# Supplementary material for: Genome-Wide Investigation of SBT Family Genes in Pineapple and Functional Analysis of AcoSBT1.12 in Floral Transition
Source: Front Genet. 2021 Sep 7;12:730821. doi: 10.3389/fgene.2021.730821 (PMC8452990; doi:10.3389/fgene.2021.730821)
Supplement: Supplementary Table 4 — The distribution of Cis-acting elements. [file Table_4.XLSX]

## Sheet: Sheet1
Table S4. Summary of Cis-acting elements
Gene Name	Gene in 2kb	Length (bp)	ABRE	AE-box	ACE	ATCT-motif	ARE	AuxRR-core	I-box	Box-4	ERE	CGTCA-motif	G-box	GARE-motif	GATA-motif	LTR	MBS	MYB	TC-rich	TCA-element	TGA-element	W -box	WUN-motif	Sum
AcoSBT1.1	Aco000447	800			1		1		1	0	1	1		1		1		1					0	8	ABRE	cis-acting element involved
AcoSBT1.10	Aco011188	1946	3				2			7	9	1	2			2	1	7					1	35	AE-box	part of a module for light response in the abscisic acid responsiveness
AcoSBT1.11			2	1			3		1	2	3	2	1		1			4	1				2	23	ACE	cis-acting element involved in light responsiveness
AcoSBT1.12	None		3				4			2	4	3	1	1	2			5				1		26	ATCT-motif	part of a conserved DNA module involved in light responsiveness
AcoSBT1.13						1	2			3	2	1	5	1	1		1	3		1				21	ARE	essential for the anaerobic induction
AcoSBT1.14			4				1		0	4	1	4	3		2		1	6			1	1		28	AuxRR-core	cis-acting regulatory element involved in auxin responsiveness
AcoSBT1.15			14		1	1	2				2	8	10				2	5	1	1	1			48	I-box	part of a light responsive element
AcoSBT1.16	Aco015747	35bp	1																					1	Box-4	part of a conserved DNA module involved in light responsiveness
AcoSBT1.17			10					3		2		1	4		3	1	1	3	1	1				30		ethylene responsiveness
AcoSBT1.18			2	1			3			3	3		2		1		1	2	1		1			20	CGTCA-motif	cis-acting regulatory element involved in the MeJA-responsiveness
AcoSBT1.19				1						6						1	1	3		3		1		16	G-box	cis-acting regulatory element involved in light responsiveness
AcoSBT1.2	Aco000450	1825								1		2	1		1	2	1	6	1		2	1		18	GARE-motif	element
AcoSBT1.20										2						1		4	2			1	2	12	GATA-motif	part of a light responsive element
AcoSBT1.21			13			1	2			4	2	7	11		2			2			1			45	LTR	cis-acting element involved in low-temperature responsiveness
AcoSBT1.22			10				1	1		5	1	1	8		1		3	7						38	MBS	MYB binding site involved in drought-inducibility
AcoSBT1.23				2				1	1	4					3		2	6				3	4	26	MYB	MYB binding site involved in biotic stress reation
AcoSBT1.24			4				1			4	1	2	3					3					1	19	TC-rich	cis-acting element involved in defense and stress responsiveness
AcoSBT1.25										6						2		2					2	12	TCA-element
AcoSBT1.26			9				3		1	2	3	2	4		1			2				2		29	TGA-element	auxin-responsive element
AcoSBT1.27			1						1	6	1		1					3	2	2			2	19	W -box	#NAME?
AcoSBT1.28	Aco023117	1188				1	2	1		1	1	1	1	2				4	1			1		16	WUN-motif	wound-responsive element
AcoSBT1.29	Aco025806	539		1						1							1	1
AcoSBT1.3			15							2		6	7						1		1		1	33
AcoSBT1.30			3	2		1			1	1		2	1	1			1	3	2	1			2	21
AcoSBT1.4			1							1	2	1	2					4			1	2	1	15
AcoSBT1.5				1			3			4	1			2			1	4						16
AcoSBT1.6			3	1		1	2		1	1	1	3	3		1			3	1				3	24
AcoSBT1.7			1	2			4			3	7		1			1		1		1			2	23
AcoSBT1.8			10	1					1			6	8				3	7		1	1	2		40
AcoSBT1.9	Aco007878	1578	1			1	1	1		1	2	4	1		1		1	5		1	1		1	22
AcoSBT2.1			16			1	1			3	2		7	1				5	1					37
AcoSBT2.2			1	2		1	18			1	3		1			1	1	4						33
AcoSBT2.3			3	1			2		1	4		1	2		1		1	4	1	2	1			24
AcoSBT2.4			4		1		2	1		5	3	4	2	1		1	2	4	1		1			32
AcoSBT2.5				1			3	2		3	2	1		1	2		1	2		1	1	1	1	22
AcoSBT2.6			1							8		2	2				3	8						24
AcoSBT3.1			2	1					1	2			3		1			3					2	15
AcoSBT3.2			4	1			1			6			2		1			7				2		24
AcoSBT3.3						1	5			4	3						1	4				2	1	21
AcoSBT3.4			2				3				3	5	4			8		5				2		32
AcoSBT3.5			1				2			6	2	1				1	1	4	1			3		22
AcoSBT3.6			5		1		7		1	3	7	1	2					6	1				1	35
AcoSBT4.1			1				3			3	3	2	1			3		3						19
AcoSBT5.1	Aco000862	721	1	1			1						1		1						1			6
AcoSBT5.2			3		1		2			7	1		1			1	2	3	1					22
AcoSBT5.3			6	1			4			1	4				1		1	4		1			1	24
AcoSBT5.4							1		1	1	1	1			2	1	1	9						18
AcoSBT5.5							2			6	2			1	1	1		5		2			2	22
AcoSBT5.6				2			3			1	3			1	1		1	4		1			3	20
AcoSBT5.7			7				1			3	1		4					2	1				1	20
AcoSBT5.8			1			1	2		2	1	2	1	2		1			5	1	1		1		21
AcoSBT5.9			3				1			2	1	3	5	1		1	1	9		1				28
AcoSBT6.1			2			1	1		1	4	7	1	4		1									22
AcoSBT6.2			1	2		1				1		2				1		3				3	1	15

## Sheet: Figure Generation
Supplementary Table S4. The distribution of Cis-acting elements.
Gene Name	AE-box	ACE	ATCT-motif	I-box	Box-4	G-box	GATA-motif	ARE	LTR	MBS	MYB	TC-rich	W -box	WUN-motif	ABRE	AuxRR-core	ERE	CGTCA-motif	GARE-motif	TCA-element	TGA-element
AcoSBT1.1		1		1	0			1	1		1			0			1	1	1
AcoSBT1.10					7	2		2	2	1	7			1	3		9	1
AcoSBT1.11	1			1	2	1	1	3			4	1		2	2		3	2
AcoSBT1.12					2	1	2	4			5		1		3		4	3	1
AcoSBT1.13			1		3	5	1	2		1	3						2	1	1	1
AcoSBT1.14				0	4	3	2	1		1	6		1		4		1	4			1
AcoSBT1.15		1	1			10		2		2	5	1			14		2	8		1	1
AcoSBT1.16															1
AcoSBT1.17					2	4	3		1	1	3	1			10	3		1		1
AcoSBT1.18	1				3	2	1	3		1	2	1			2		3				1
AcoSBT1.19	1				6				1	1	3		1							3
AcoSBT1.2					1	1	1		2	1	6	1	1					2			2
AcoSBT1.20					2				1		4	2	1	2
AcoSBT1.21			1		4	11	2	2			2				13		2	7			1
AcoSBT1.22					5	8	1	1		3	7				10	1	1	1
AcoSBT1.23	2			1	4		3			2	6		3	4		1
AcoSBT1.24					4	3		1			3			1	4		1	2
AcoSBT1.25					6				2		2			2
AcoSBT1.26				1	2	4	1	3			2		2		9		3	2
AcoSBT1.27				1	6	1					3	2		2	1		1			2
AcoSBT1.28			1		1	1		2			4	1	1			1	1	1	2
AcoSBT1.29	1				1					1	1
AcoSBT1.3					2	7						1		1	15			6			1
AcoSBT1.30	2		1	1	1	1				1	3	2		2	3			2	1	1
AcoSBT1.4					1	2					4		2	1	1		2	1			1
AcoSBT1.5	1				4			3		1	4						1		2
AcoSBT1.6	1		1	1	1	3	1	2			3	1		3	3		1	3
AcoSBT1.7	2				3	1		4	1		1			2	1		7			1
AcoSBT1.8	1			1		8				3	7		2		10			6		1	1
AcoSBT1.9			1		1	1	1	1		1	5			1	1	1	2	4		1	1
AcoSBT2.1			1		3	7		1			5	1			16		2		1
AcoSBT2.2	2		1		1	1		18	1	1	4				1		3
AcoSBT2.3	1			1	4	2	1	2		1	4	1			3			1		2	1
AcoSBT2.4		1			5	2		2	1	2	4	1			4	1	3	4	1		1
AcoSBT2.5	1				3		2	3		1	2		1	1		2	2	1	1	1	1
AcoSBT2.6					8	2				3	8				1			2
AcoSBT3.1	1			1	2	3	1				3			2	2
AcoSBT3.2	1				6	2	1	1			7		2		4
AcoSBT3.3			1		4			5		1	4		2	1			3
AcoSBT3.4						4		3	8		5		2		2		3	5
AcoSBT3.5					6			2	1	1	4	1	3		1		2	1
AcoSBT3.6		1		1	3	2		7			6	1		1	5		7	1
AcoSBT4.1					3	1		3	3		3				1		3	2
AcoSBT5.1	1					1	1	1							1						1
AcoSBT5.2		1			7	1		2	1	2	3	1			3		1
AcoSBT5.3	1				1		1	4		1	4			1	6		4			1
AcoSBT5.4				1	1		2	1	1	1	9						1	1
AcoSBT5.5					6		1	2	1		5			2			2		1	2
AcoSBT5.6	2				1		1	3		1	4			3			3		1	1
AcoSBT5.7					3	4		1			2	1		1	7		1
AcoSBT5.8			1	2	1	2	1	2			5	1	1		1		2	1		1
AcoSBT5.9					2	5		1	1	1	9				3		1	3	1	1
AcoSBT6.1			1	1	4	4	1	1							2		7	1
AcoSBT6.2	2		1		1				1		3		3	1	1			2
	367							466							413		1246
	0.294543							0.373997							0.331461
sum 单列	25
