# Supplementary material for: Genome-Wide Investigation of SBT Family Genes in Pineapple and Functional Analysis of AcoSBT1.12 in Floral Transition
Source: Front Genet. 2021 Sep 7;12:730821. doi: 10.3389/fgene.2021.730821 (PMC8452990; doi:10.3389/fgene.2021.730821)
Supplement: Supplementary Table 5 — The original data of FPKM value. [file Table_5.XLSX]

## Sheet: Sheet1
Supplementary Table S5. The orginal data of FPKM value
Gene_name	Ovule.S1	Ovule.S2	Ovule.S3	Ovule.S4	Ovule.S5	Ovule.S6	Ovule.S7	Sepal.S1	Sepal.S2	Sepal.S3	Sepal.S4	Stamen.S1	Stamen.S2	Stamen.S3	Stamen.S4	Stamen.S5	Petal.S1	Petal.S2	Petal.S3	Fruit.S1	Fruit.S2	Fruit.S3	Fruit.S4	Fruit.S5	Fruit.S6	Root	Flower	Leaf
AcoSBT1.1	5.56529	5.69659	5.19102	5.50688	5.52627	5.56818	5.39888	2.80517	3.50265	3.05925	2.96419	5.75022	4.32797	4.57839	5.30325	4.10005	3.30686	2.02445	0.817619	3.80867	3.65354	3.32357	3.52314	4.80161	2.66466	3.34981	1.78751	1.71234
AcoSBT1.2	1.20545	1.43924	2.4047	0.297505	0.454459	0.196413	0.162829	28.9939	14.1102	7.27312	8.4183	0.198933	1.39492	8.9417	12.6078	5.22227	55.0332	32.2088	3.2841	1.38335	1.99372	2.44117	1.29392	0.574075	0.227421	2.09209	8.20122	6.36062
AcoSBT1.3	0	0	0	0.0351683	0	0	0.0308883	0.0312649	0	0	0	0	0	0	0.0210516	0.396009	0	0	0	0	0	0	0	0	0	0.0171627	0.191408	0
AcoSBT1.4	30.763	27.5404	24.6214	26.4316	26.0762	37.8477	30.8119	6.71813	5.18598	4.87713	3.65063	62.7305	41.0185	12.1913	6.15305	22.0798	21.9682	25.8296	86.1225	6.89553	14.3382	9.41017	5.29797	5.40899	3.7104	21.5649	39.9858	41.5692
AcoSBT1.5	1.63886	2.14716	2.09031	1.91022	2.12956	2.12111	1.29131	0.36139	0.0358846	0.231728	0.286359	1.47632	0.994476	1.44514	1.6753	1.0994	0.358133	0.390654	0.854035	2.26636	2.05417	4.72565	0.168184	0.104672	0.238605	0.31054	3.23556	2.75221
AcoSBT1.6	139.87	112.441	108.389	102.557	95.8874	122.799	141.813	581.408	489.427	708.279	364.181	42.5212	51.1357	179.999	406.88	57.4098	60.2514	135.242	1554.82	289.464	713.217	928.176	609.646	223.813	306.117	60.6459	157.041	166.173
AcoSBT1.7	1.16154	0.253543	0.597979	0.149966	0	0.0763991	0	11.9451	5.18598	2.52537	2.4529	1.24061	11.6787	17.5848	14.4808	2.10135	22.6781	4.9857	0.533354	0.151532	0.157755	0.172532	0.0969135	0.0367286	0	0.833604	2.19766	1.92096
AcoSBT1.8	0.834877	0.177623	0.78797	0.1974	0.11758	0.0401773	0	10.6814	5.08466	2.36785	3.41036	1.02923	4.19002	6.64613	8.48825	1.99979	23.3306	10.2606	3.79502	0.339462	0.295608	0.361373	0.152322	0.0769456	0.019532	3.3745	6.87035	6.5083
AcoSBT1.9	0.358727	2.56202	1.90884	1.8003	1.43859	1.19524	5.99588	5.7966	4.08185	8.30152	6.59736	0	0.0527059	0.244698	0.186315	0.425618	0.118441	0.0360463	0.607552	4.83924	3.47497	4.44047	4.36078	3.21893	3.70979	6.12281	0.526763	0.584895
AcoSBT1.10	0.546635	14.6837	41.4845	41.1091	62.201	94.7634	98.2027	0.24175	0.243452	0.517903	0.606646	0	0.0363134	0.102169	0.396187	0.0203657	0.0196928	0	0.0631142	1.31151	0.1459	0.300903	0.298698	0.145424	0.98361	0.0237307	0.0350333	0
AcoSBT1.11	0	0	0	0	0	0.0489492	0.0384181	0	0	0.0322744	0.0319489	0	0.018096	0	0	0	0	0	0.10721	0.0713203	0	0.0409127	0	0	0	0	0.29714	0.385492
AcoSBT1.12	0	0.391356	1.06581	2.09942	7.9957	23.0674	22.9128	0.0669785	0.333325	7.89814	17.4642	0	0.012897	0.246709	0.113122	21.0178	0	1.07861	47.3022	0.358771	0.0650571	0.24932	0.0250651	0	0.0577389	0.0759886	239.981	231.851
AcoSBT1.13	218.789	247.265	239.063	244.164	258.196	308.926	846.913	507.617	567.104	408.553	307.274	95.5983	91.7495	104.559	164.653	45.9955	180.985	124.121	82.1082	67.1184	183.158	158.245	120.704	105.805	28.3265	10.3139	33.079	31.6882
AcoSBT1.14	4.99782	10.6708	26.2641	11.0487	21.3086	6.43034	42.5894	21.6118	12.2647	17.7655	23.7848	4.76213	3.97251	6.61984	2.02538	2.29612	16.2123	23.619	69.075	1.03607	2.03596	1.87614	3.22197	6.0097	1.93477	2.95775	13.5573	13.4991
AcoSBT1.15	0	0	0	0	0	0	0	0	0	0	0	0	0	0	0	0.0507233	0	0	0	0	0	0	0	0	0	0	0	0
AcoSBT1.16	0	0	0	0	0	0.0659377	0	0	0	0	0	0	0	0.0793994	0.298587	0	0	0	0	0	0	0.0560899	0	0	0	0	0	0
AcoSBT1.17	0	0.037147	0.0363675	0.128128	0.778672	2.89689	5.59509	0	0	0	0	0.012761	0	0	0.0433537	0	0	0.0174006	0	0	0	0	0	0	0	0.0621962	1.68821	1.42284
AcoSBT1.18	0.0359531	0.0250554	0.0951484	0.0953829	0.188979	2.1977	2.05895	0	0	0	0	0	0	0.0587779	0.0781313	0	0.405514	0.669681	0.117287	0	0	0	0	0	0	0	0.0604154	0.101677
AcoSBT1.19	0	0	0	0	0	0	0	0	0.0424968	0	0	0	0	0.106166	0.117064	0	0	0	0	0	0	0	0	0	0	3.0212	0.0273271	0
AcoSBT1.20	0.590173	16.3973	42.5956	36.0969	55.918	64.8029	54.6952	0.235074	0.435006	0.376398	0.371184	0.0138777	0.032222	0	0.17176	0.0555592	0.281264	0.0860491	0.226055	0.732737	0.220318	0.570726	0.116646	0.170405	3.54559	0	0.0919805	0.100414
AcoSBT1.21	1.31116	1.18658	1.05943	0.875674	0.879651	0.884348	0.564695	4.21271	2.3557	1.5846	1.80401	1.09786	1.22439	2.3817	2.54119	2.29966	10.3525	5.4657	2.00387	0.61413	0.885416	0.749004	0.755585	0.654657	0.563421	1.3372	2.06768	1.54469
AcoSBT1.22	159.114	156.313	132.457	124.572	117.767	140.458	152.969	172.104	114.795	138.979	110.402	43.2124	56.6722	64.0577	106.212	176.776	168.151	211.034	683.507	21.2929	60.88	71.5112	138.207	147.914	119.146	17.084	185.011	157.261
AcoSBT1.23	0.549056	21.2364	62.2354	232.227	955.076	2605.81	2657.55	0.0314405	1.00337	1.44623	7.94092	0.0111211	0	0.2736	0.188308	0.0202085	0.257686	0.177037	1.01583	18.2079	0.100888	0.0383013	0	0	0.0198043	0.0378075	0	0
AcoSBT1.24	73.0989	101.572	93.6998	112.803	112.904	122.178	168.511	32.0918	30.6673	26.96	25.1303	64.7234	63.1329	62.1545	58.3231	38.5272	30.162	22.6726	10.0209	7.92836	18.1237	19.995	31.4001	42.7768	58.2254	4.5739	11.399	12.2667
AcoSBT1.25	0.158907	0.534017	0.29267	0.295683	0.885088	0.229853	0.675383	0	0	0	0	0.517777	2.78321	6.5712	1.63564	0.331815	0	0	0	0.0843493	0.104172	0.118818	0	0	0	0	0.0901431	0.283784
AcoSBT1.26	2.70881	0.390008	1.28123	0	0.142145	0.0974023	0.0761964	26.0592	5.66695	3.2584	2.93834	1.94134	11.8389	9.86097	6.04625	5.10821	50.2367	6.24102	6.91969	0.536102	2.64192	5.00555	6.85153	7.74806	4.42589	5.71588	3.45274	3.56293
AcoSBT1.27	0.27056	0.195495	0.135377	0.225084	0.311952	0.413878	1.08523	2.76536	1.71807	1.61165	2.15378	0.150088	0.944569	0.680762	0.89347	0.629396	4.60194	2.60202	1.44942	0.618136	0.491035	0.874564	0.777051	2.56605	3.16381	0.460581	2.39737	2.37411
AcoSBT1.28	0.442829	0.913382	0.436868	0.519472	0.552105	0.161828	0.177914	0.364944	0.239589	0.190943	0.187477	0.137609	0.228257	0.397597	0.28519	0.0845273	0.4698	0.0380442	1.57628	0	0.10512	0.226313	0.0791905	0.0410596	0.1726	0.0209168	0.355439	0.288947
AcoSBT1.29	0.62241	0.403827	0.610082	0.244844	0.269622	0.0822723	0.179647	2.58055	1.28719	0.651013	0.731623	10.1763	3.99183	4.95969	8.97596	0.487173	4.05981	1.34014	0.33063	0.341834	0.242786	0.379598	0.114282	0.0452232	0.0403403	0.801106	0.385444	0.297608
AcoSBT1.30	0.858186	0.499917	1.0922	0.205283	0.270196	0.209059	0.0955326	9.29365	3.88272	2.8376	3.12379	0.600137	1.44605	5.61236	5.38307	2.54295	27.9399	16.4928	2.78442	0.266581	0.237231	0.439107	0.22165	0.104772	0.0371966	1.12256	2.20548	2.38542
AcoSBT2.1	31.5715	31.6518	28.7573	31.5178	33.0835	19.5937	29.7934	2.45545	0.775531	0.589912	0.72568	18.4452	18.5687	12.6423	7.25977	4.79027	8.59694	4.76016	4.06346	0.681829	0.466793	0.20154	0.0200155	0.034347	0.0440271	1.49119	0.59798	0.818822
AcoSBT2.2	243.111	153.886	122.198	178.386	145.175	113.794	93.5657	8.50009	2.23023	1.53254	2.46744	37.893	28.6115	19.4268	18.3967	13.7991	18.1602	4.43767	0.342408	9.42188	9.44795	4.98042	1.35572	1.64121	1.716	18.3587	1.27837	1.07277
AcoSBT2.3	3.05496	3.38164	3.15328	3.14856	3.663	3.59257	3.19556	1.2066	1.22684	0.997419	1.16488	2.95182	2.05175	2.62544	2.15259	1.51286	1.5933	0.566155	0.555344	1.41539	1.43161	2.0246	0.743479	1.13123	0.460582	0.893845	0.594445	0.562865
AcoSBT2.4	154.258	150.53	156.402	165.24	158.263	107.356	96.1936	130.659	115.421	129.663	146.015	54.865	55.6062	54.5868	80.1336	21.6536	135.432	84.2856	1.41434	60.1914	90.5244	54.537	45.7173	49.4934	7.96359	8.35326	81.8237	80.7597
AcoSBT2.5	5.3244	5.64017	4.80996	5.27291	5.32568	4.93289	4.39169	1.53874	1.90275	1.68854	1.97051	4.20955	5.1351	222.981	176.711	1.98716	1.55257	1.06107	0.199236	2.36249	1.37278	1.89708	1.39278	1.54127	1.35329	1.79252	0.844064	0.759677
AcoSBT2.6	0.0364085	0	0	0	0	0.0362869	0.035098	0	0	0	0	0.0137353	0.0217474	0	0	0	0	0	0	0	0	0	0	0	0	2.21467	0.431183	0.43269
AcoSBT3.1	1.54658	1.85794	2.22971	2.44244	2.02397	2.3396	1.32325	0.773545	0.464992	0.155923	0.0622553	1.00168	1.00576	0.529782	0.403846	0.610374	3.0254	1.64568	0	0.211825	0	0	0	0.0383652	0	0.101533	1.73371	2.01859
AcoSBT3.2	0.0400085	0.020058	0.0960967	0	0	0.0323982	0.093742	0	0	0.0290657	0	0.121124	0.664553	0.437055	0.153837	0.0391535	0	0.0660253	0	0	0	0	0.0220268	0.0367162	0.0424154	1.33071	0.0700455	0.302416
AcoSBT3.3	0	0	0	0	0	0.0374448	0	0.0703669	0.268993	0.0621683	0.123158	0	0	0	0.0247446	0.0794981	0	0.0362573	0.0476314	0	0	0	0	0	0	4.56709	0.57269	0.378702
AcoSBT3.4	16.8358	20.6527	18.4062	12.7039	13.7346	12.6016	11.9883	12.6389	16.021	13.5185	12.9892	8.37082	10.5794	8.53159	9.85079	4.19076	9.00988	7.02887	0.815323	6.04839	6.56805	5.81406	5.00465	5.14274	2.11472	10.347	2.85811	2.72431
AcoSBT3.5	0.0673206	0.0484343	0	0	0.0370148	0	0.0687736	0	0	0	0	0.595812	0.314997	5.03374	9.09457	1.05225	0.0305859	0	0.0967618	0	0	0	0	0	0.041988	2.40211	0.221825	0.0887228
AcoSBT3.6	0.25137	0.693156	0.628536	0.126193	0.247156	0.38356	0.331542	0.613445	0.143418	0.670356	0.433091	0.223592	0.25199	0.103167	0.240355	0.070176	0.337129	0.22041	0	1.14401	0.431481	0.314047	0.191103	0.372061	0.25246	6.0765	4.49251	5.42704
AcoSBT4.1	2.97958	3.62304	2.54771	2.87476	2.63251	2.65622	2.63298	1.80164	1.52507	1.40463	1.35723	2.99219	3.22128	2.20964	2.55916	1.99442	3.66754	0.871942	0.217423	1.727	2.10015	2.35354	1.9204	2.69039	4.41606	1.44947	0.570472	0.440378
AcoSBT5.1	11.0576	6.86699	5.50571	4.47664	4.78134	6.06882	6.3988	5.47063	2.24412	0.837018	1.07511	75.8596	38.7023	39.217	68.6675	85.6641	4.54289	7.1871	0.0376597	0.0358785	0.529159	0.349678	0.22276	0.196896	0	1.81003	6.45563	7.83319
AcoSBT5.2	18.4704	25.982	24.1617	28.3792	25.4963	10.5964	14.2799	24.8896	5.14859	2.96377	4.28875	2.78298	4.09168	4.33781	1.91557	144.082	3.28201	1.76729	0.46248	0.910168	1.27962	2.67102	3.97543	7.91357	2.89579	2.29211	1.23784	1.23293
AcoSBT5.3	1.02298	1.17469	1.47682	1.1653	1.08067	1.28939	1.05932	0.500275	0.708526	0.887679	0.670516	0.372322	0.37153	0.15975	0.208187	0.378564	0.743854	1.68929	2.03277	1.05973	1.38058	0.502418	0.278431	0.141307	0.174321	4.52347	0.856025	1.09069
AcoSBT5.4	1.28202	1.40165	1.96195	2.17696	3.64376	2.8557	2.34802	0.58323	0.698317	1.11482	0.975972	6.854	36.3182	30.4869	16.5375	22.0241	1.56611	3.09622	27.7185	1.09336	0.339254	0.544079	0.562188	0.67405	0.639896	11.6518	11.0212	10.8822
AcoSBT5.5	0.0628444	0.557697	0.850602	1.05716	1.72984	2.49615	1.52816	0.446876	0	0	0.0300527	8.50839	1.82478	1.20712	5.74486	52.9274	3.63697	0.150425	0.0492108	0	0	0	0	0	0	0	2.46109	2.04153
AcoSBT5.6	1.3887	1.42071	2.3506	1.30047	1.13774	1.75388	1.30307	0.807531	0.923801	1.06892	0.791772	0.536395	0.496696	0.160119	0.36567	0.613349	1.10961	1.60841	2.06771	1.44083	1.79417	0.636878	0.278578	0.352998	0.43734	4.10291	0.964327	0.79631
AcoSBT5.7	0.453009	1.27267	6.81903	8.12027	15.7883	8.62497	11.9488	15.9975	13.6004	22.012	24.1032	9.24641	14.9646	30.9324	18.7267	1.98887	13.3699	8.43416	1.57465	15.0785	16.8158	13.4978	16.7176	22.9092	17.5259	26.6891	2.15153	2.01636
AcoSBT5.8	0.0159382	0.319512	0.999151	0.850164	1.91242	2.41655	6.13405	2.01119	2.50204	2.56608	1.78404	0.162861	0.195292	1.5504	1.38836	6.97532	0.893314	1.89646	58.4584	0.202097	0.0613754	0.0871692	0.149713	0.04827	1.21788	0.849129	4.34956	3.69254
AcoSBT5.9	0	0	0.198371	0.401956	0.997515	0.619314	1.22287	19.2999	23.9712	20.1512	19.1259	2.84291	1.155	0.481113	1.03218	1.97157	4.88356	14.8353	118.443	1.59122	0.321075	0.524708	0.245176	0.759831	0.810137	0.463385	6.32124	5.09142
AcoSBT6.1	13.8646	14.1839	12.6559	12.5974	13.5562	13.406	11.7026	8.51121	9.03808	8.52741	9.82992	11.015	14.1505	39.0778	16.1424	12.3277	7.30746	8.03519	9.23869	8.81508	6.63812	6.14238	6.74882	6.72959	5.84272	8.58579	12.6762	11.2797
AcoSBT6.2	60.8322	76.9642	57.452	63.7708	58.5011	64.0539	59.782	41.2051	39.1969	29.7999	30.1218	83.7462	56.3432	41.8897	47.2001	85.1122	45.1958	32.934	58.487	54.1875	30.2677	32.3582	20.1377	28.0165	19.4471	35.9657	41.3122	39.4966
