# Supplementary material for: Genome-Wide Investigation of SBT Family Genes in Pineapple and Functional Analysis of AcoSBT1.12 in Floral Transition
Source: Front Genet. 2021 Sep 7;12:730821. doi: 10.3389/fgene.2021.730821 (PMC8452990; doi:10.3389/fgene.2021.730821)
Supplement: Supplementary Table 6 — Information about AcoSBT1.12 and genes encoding interacting proteins. [file Table_6.XLSX]

## Sheet: Sheet1
Supplementary Table S6. Information about AcoSBT1.12 and genes encoding interacting proteins.
Gene Locus	Name	Homologous gene in Arabidopsis	Functional annotation	Primer sequence (F:5'-3')	Primer sequence (R:5'-3')
Aco012022	AcoSBT1.12	/	subtilisin-like serine protease	catatggccatggaggccgaattcATGGCTTCGCCAAAGGTGCC	caggtcgacggatccccggCACCAAGTAAATGGAGATTGGGC TCC
Aco005757	AcoCWF19L	AT5G56920	Cystatin/monellin superfamily protein	﻿catggaggccagtgaattcATGCGCGACGACGACTTCAT	﻿gtatcgatgcccacccgggtgTCGAGCGGGATCAAATTTACGG
Aco016912	AcoPUF2	AT1G24560	PLANT-UNIQUE RAB5 EFFECTOR 2, PUF2	﻿﻿catggaggccagtgaattcATGGCCGACGAGGACGA	﻿gtatcgatgcccacccgggtgGATGAGGGGTTCCGACAAC
Aco004529	AcoCwfJL	AT5G56900	CwfJ-like family protein / zinc finger (CCCH-type) family protein;(source:Araport11)	catggaggccagtgaattcATGAGGGACGAGGGCAAG	﻿gtatcgatgcccacccgggtgTGCACGACCAAACAGCAC
Aco012498	AcoGDSL	AT2G24560	GDSL-like Lipase/Acylhydrolase family protein	catggaggccagtgaattcATGTCTCAACCCCTCCTCCT	﻿﻿gtatcgatgcccacccgggtgTTAGACTCTCAGGTGGGGGATTACA
Aco012905	Aco012905	AT5G65620	Plays a role in the degradation of transit peptides and of peptides derived from other proteolytic events.	catggaggccagtgaattcATGCTAAAGATGGATCATCCCAAAGA	gtatcgatgcccacccgggtgTGGTGAAGTGACAGACCCATTG
Aco006861	AcoPM1P	AT1G63770	hydroxyproline-rich glycoprotein family protein	catggaggccagtgaattcATGAGGAGAGCAAATGATAGCGT	gtatcgatgcccacccgggtgTTAGCTGACCCCCGGTTG
Aco010227	Aco010227	AT5G52430	Peptidase M1 family protein:Aminopeptidase with broad substrate specificity for several peptides. Involved in proteolytic events essential for cell growth and viability. Plays an essential role during prophase I of meiosis. Required for correct meiotic reconbination in both male and female gametophytes	catggaggccagtgaattcATGGGATCAATGGATTCTCCTCT	gtatcgatgcccacccgggtgTGCAGCCAAACTTTTCGAGG
Aco009239	Aco009239	AT3G62650	hypothetical protein	catggaggccagtgaattcATGGGCCGCGATTCTCC	gtatcgatgcccacccgggtgTAAAGCAGAGGCGGCAATC
Aco015187	AcoSZF1	AT3G55980	SZF1	catggaggccagtgaattcATGATGATGATGGCGATGGG	gtatcgatgcccacccgggtgCTTCACCAACTCCGAGACCC
Aco000296	AcoCZF1	AT2G40140	CZF1	catggaggccagtgaattcATGACTGGTGGCTGCAAC	gtatcgatgcccacccgggtgAGTGGTCATCTGATCCAGC
